# Supplementary material for: A novel approach towards a histone replacement system in Tetrapods
Source: PLoS One. 2026 Feb 10;21(2):e0342014. doi: 10.1371/journal.pone.0342014 (PMC12890102; doi:10.1371/journal.pone.0342014)
Supplement: S1 Table — (XLSX) [file pone.0342014.s003.xlsx]

## Sheet: Tabelle1
shH1	antisense		shH2A	antisense		shH2B	antisense		shH3	antisense		shH4	antisense
1	TTGAGCCCCAGCTTGATGCGGC		1	TTGAGCTCCTCGTCGTTGCGGA		1	TTGTACACGTAGATCGAGTAGC		1	TTGAAGTCCTGCGCGATCTCGC		1	TAGACCACGTCCATGGCCGTGA
2	TTGGTCTGCACCAGGGTGCCCT		2	TTGCCCAGCAGCTTGTTGAGCT		2	ATCTCCCGCGACGTGATGGTCG		2	TGGAAGCGCAGGTCGGTCTTGA		2	TTGAGCGCGTAGACCACGTCCA
3	TTGGGCTTCACCGCCTTTGCCT		3	ATGATGCGCGTCTTCTTGTTGT		3	TTGACGAACGAGTTCATGATGC		3	TTGGGCATGATGGTGACGCGCT		3	TTCTCCAGGAAGACCTTGAGCA
4	TTGGTGATCAGCTCGGTGACGC		4	TTGTTGAGCTCCTCGTCGTTGC		4	TTGTAGTGCGCCAGGCGCGACG		4	TAGCGGTGCGGCTTCTTCACGC		4	TTGTCGCGCAGCACCTTGCGGT
5	TTGGAGGCGGACACGGCCTTGG		5	ATGCGCGTCTTCTTGTTGTCGC		5	TTCATGATGCCCATGGCCTTGG		5	TTGGTGTCCTCGAAGAGCCCCA		5	TCTCCTCGTAGATGAGCCCCGA
6	TTGCTGACGAGGCTCTTGAGCC		6	AGGTACTCCAGCACGGCCGCCA		6	ATGGTCGAGCGCTTGTTGTAGT		6	TCGGTCTTGAAGTCCTGCGCGA		6	ATGAGCCCCGAGATGCGCTTGA
7	AGGGAGAGCCCCTTGCGCTCCT		7	TCGGCCGTCAGGTACTCCAGCA		7	TTCAGCACCTTGTACACGTAGA		7	TGGTAGCGCCGGATCTCGCGCA		7	TAGATGAGCCCCGAGATGCGCT
8	TGACGAGGCTCTTGAGCCCCAG		8	TCACCTTGCCCAGCAGCTTGTT					8	TCCTTGGGCATGATGGTGACGC		8	ACGTTCTCCAGGAAGACCTTGA
